# Supplementary material for: Resurgence of Respiratory Syncytial Virus Infections during COVID-19 Pandemic, Tokyo, Japan
Source: Emerg Infect Dis. 2021 Nov;27(11):2969–70. doi: 10.3201/eid2711.211565 (PMC8544984; doi:10.3201/eid2711.211565)
Supplement: Appendix — Additional information about a resurgence of respiratory syncytial virus infections during the COVID-19 pandemic, Tokyo, Japan. [file 21-1565-Techapp-s1.xlsx]

## Sheet: data
Article DOI: https://doi.org/10.3201/eid2711.211565
Resurgence of Respiratory Syncytial Virus Infections during COVID-19 Pandemic, Tokyo, Japan
Appendix Table. RSV activity from the Tokyo Metropolitan Infectious Disease Surveillance Center
			No. patients by age
Year	Week	<5 mo	5 mo– 1 y	1 y	2 y	3 y	4 y	5 y	6 y	7 y	8 y	9 y	10–14 y	15–19 y	>20 y	Total	No. sentinel medical facilities
2017	1	9	2	7	1	0	0	0	0	0	0	0	0	0	0	19	258
2017	2	5	9	4	3	1	1	0	0	0	0	0	0	0	0	23	263
2017	3	3	10	19	2	2	0	1	0	0	0	0	1	0	0	38	262
2017	4	3	8	8	5	0	0	0	0	0	0	0	0	0	0	24	261
2017	5	5	8	13	7	2	0	1	0	0	0	0	0	0	0	36	261
2017	6	2	5	4	7	4	0	0	0	0	0	0	0	0	0	22	260
2017	7	2	9	8	3	2	1	1	0	0	0	0	0	0	2	28	262
2017	8	4	4	11	4	3	0	0	0	0	0	0	0	0	0	26	262
2017	9	5	7	6	5	0	2	0	0	0	0	0	0	0	0	25	262
2017	10	8	4	12	3	1	0	1	0	0	0	0	0	0	0	29	261
2017	11	5	7	15	6	3	0	0	0	0	0	0	0	0	0	36	260
2017	12	6	8	7	2	3	0	0	0	0	0	0	0	0	0	26	261
2017	13	4	6	14	6	4	0	0	0	0	0	0	0	0	0	34	263
2017	14	6	10	6	4	0	1	0	0	0	0	0	0	0	0	27	260
2017	15	7	19	24	6	3	0	0	2	0	1	0	0	0	0	62	260
2017	16	14	24	24	8	2	0	0	0	0	0	0	0	0	0	72	262
2017	17	9	22	26	10	2	1	0	0	0	0	0	0	0	0	70	262
2017	18	5	17	23	5	1	1	1	0	0	0	0	0	0	0	53	262
2017	19	4	16	14	4	1	0	1	0	0	0	0	0	0	0	40	262
2017	20	2	4	30	4	9	0	0	0	1	1	0	1	0	0	52	262
2017	21	4	11	30	7	2	0	2	0	0	0	0	0	0	0	56	261
2017	22	6	10	27	10	5	2	1	0	0	0	0	1	0	1	63	263
2017	23	2	18	28	6	4	1	0	0	0	0	0	0	0	0	59	262
2017	24	5	21	26	7	3	0	0	0	0	0	0	0	0	0	62	263
2017	25	5	17	20	9	5	2	0	0	0	0	0	0	0	0	58	261
2017	26	5	26	35	4	3	2	1	0	0	0	0	0	0	0	76	262
2017	27	10	20	41	20	16	6	2	1	0	0	0	0	0	0	116	261
2017	28	13	32	79	36	14	4	0	0	0	0	0	0	0	0	178	257
2017	29	15	54	96	31	17	9	0	1	0	0	0	0	0	0	223	261
2017	30	42	109	158	60	23	9	2	1	0	0	1	0	0	0	405	263
2017	31	38	126	284	91	25	14	1	2	1	0	0	0	0	1	583	259
2017	32	36	102	202	108	24	6	2	0	0	0	0	1	0	1	482	243
2017	33	50	88	206	81	24	7	0	1	0	1	0	0	0	2	460	227
2017	34	66	136	276	105	31	6	3	2	1	0	0	0	0	0	626	249
2017	35	76	165	348	159	46	23	2	0	1	0	0	0	0	2	822	259
2017	36	75	162	313	161	44	16	10	2	1	1	0	0	1	0	786	259
2017	37	63	149	252	116	48	24	2	2	2	1	0	0	0	0	659	258
2017	38	43	94	172	90	27	12	1	0	0	0	0	1	0	1	441	261
2017	39	53	77	148	62	24	15	0	1	0	0	0	0	0	1	381	261
2017	40	32	53	97	60	21	11	3	1	0	0	0	0	0	1	279	262
2017	41	25	39	70	33	15	7	3	2	0	0	0	0	0	3	197	262
2017	42	26	32	47	12	10	2	1	0	1	0	0	0	0	1	132	263
2017	43	19	22	43	24	13	9	1	0	0	0	0	0	0	0	131	261
2017	44	17	31	35	20	11	1	2	0	0	0	0	0	0	0	117	262
2017	45	7	28	34	8	6	2	0	0	0	0	0	0	0	0	85	263
2017	46	12	31	22	12	2	2	1	0	0	0	0	0	0	0	82	261
2017	47	7	18	20	10	8	4	0	1	0	0	0	1	0	0	69	262
2017	48	13	23	23	6	4	5	0	1	0	0	1	0	0	0	76	263
2017	49	10	23	42	10	9	5	3	2	0	1	0	0	0	0	105	262
2017	50	18	28	19	15	7	0	0	0	0	1	0	0	0	0	88	262
2017	51	18	22	31	16	11	2	1	2	0	0	0	0	0	0	103	262
2017	52	10	21	34	14	9	4	1	0	1	2	0	0	0	0	96	240
2017	Total	929	1987	3533	1498	554	219	51	24	9	9	2	6	1	16	8838
2018	1	8	12	22	2	6	0	1	0	0	0	1	2	0	0	54	253
2018	2	14	17	12	6	2	0	0	0	0	0	0	0	0	0	51	261
2018	3	5	21	22	15	4	0	1	0	0	1	1	0	0	0	70	262
2018	4	13	16	33	10	9	1	3	1	1	0	0	0	0	0	87	263
2018	5	13	23	24	14	7	1	1	0	0	0	0	0	0	0	83	263
2018	6	16	15	25	8	3	0	0	0	1	0	0	0	0	0	68	262
2018	7	3	13	28	9	2	1	0	1	0	0	0	0	0	0	57	263
2018	8	10	17	17	5	2	1	2	0	0	0	0	1	0	0	55	261
2018	9	7	20	28	13	4	1	1	1	0	0	0	0	0	0	75	261
2018	10	8	17	26	4	1	0	1	0	0	0	0	0	0	0	57	261
2018	11	17	15	37	19	5	5	0	1	0	1	0	0	0	0	100	261
2018	12	6	20	29	11	3	8	0	0	0	0	0	0	0	0	77	262
2018	13	11	23	19	11	2	2	0	0	0	0	0	0	0	0	68	261
2018	14	10	10	18	10	4	0	1	0	0	0	1	0	0	0	54	259
2018	15	5	20	38	15	6	3	2	0	0	0	0	0	0	1	90	262
2018	16	13	31	37	3	5	0	0	0	0	0	0	1	0	0	90	264
2018	17	6	27	27	8	3	2	0	0	0	0	0	1	0	0	74	260
2018	18	5	11	13	9	2	1	0	0	0	0	0	0	0	0	41	253
2018	19	3	14	9	3	3	1	0	0	0	0	0	0	0	0	33	264
2018	20	3	19	32	6	6	3	1	0	1	0	0	0	0	0	71	263
2018	21	0	7	23	10	5	0	0	1	0	0	0	0	0	0	46	261
2018	22	5	16	13	6	5	1	0	0	0	0	0	0	0	0	46	262
2018	23	6	16	16	7	3	2	1	0	0	0	0	0	0	0	51	263
2018	24	8	20	23	8	2	1	0	0	0	0	0	0	0	0	62	262
2018	25	11	23	37	5	6	0	0	0	0	0	0	0	0	0	82	262
2018	26	12	23	37	12	8	3	1	0	0	0	0	0	0	0	96	262
2018	27	11	23	35	13	5	2	0	0	0	0	0	0	0	1	90	263
2018	28	15	31	60	29	10	4	2	0	0	0	0	0	0	0	151	260
2018	29	24	33	79	22	12	5	3	1	0	0	0	0	0	0	179	259
2018	30	28	66	109	29	7	4	2	0	0	0	0	0	0	0	245	257
2018	31	29	91	162	60	17	11	0	0	1	0	0	0	0	1	372	258
2018	32	23	79	184	67	25	10	5	2	0	0	0	0	0	0	395	239
2018	33	34	58	147	57	18	5	1	0	0	0	0	0	0	0	320	230
2018	34	39	100	165	50	18	4	1	0	1	0	0	0	0	0	378	248
2018	35	27	110	238	91	26	11	3	0	0	2	0	0	0	1	509	254
2018	36	55	113	248	84	27	13	3	0	0	0	1	0	0	0	544	261
2018	37	55	122	214	91	47	10	3	3	1	0	0	1	0	2	549	259
2018	38	41	84	147	55	18	13	1	1	1	1	0	0	0	0	362	260
2018	39	43	71	132	51	11	14	2	1	0	0	0	0	0	1	326	259
2018	40	47	77	129	51	15	13	3	3	2	0	0	0	0	0	340	260
2018	41	40	59	88	37	14	10	1	0	0	0	0	0	0	0	249	263
2018	42	33	58	85	30	9	6	3	0	0	1	2	1	0	0	228	260
2018	43	24	35	69	23	13	5	2	0	0	0	0	0	0	1	172	262
2018	44	16	25	44	15	6	1	0	0	0	0	0	0	0	1	108	261
2018	45	15	23	44	16	6	1	1	0	0	0	0	0	0	1	107	263
2018	46	15	16	37	6	5	3	0	1	0	2	0	0	0	0	85	262
2018	47	13	13	26	8	1	0	3	2	0	0	0	0	0	0	66	262
2018	48	10	21	24	7	4	2	2	0	0	0	0	1	0	0	71	263
2018	49	17	18	19	5	3	1	1	0	0	0	0	0	0	0	64	262
2018	50	14	18	16	13	3	4	1	1	1	0	1	0	0	0	72	263
2018	51	9	28	15	4	5	3	0	0	0	0	0	0	0	0	64	262
2018	52	8	11	14	5	5	3	0	0	0	0	0	0	0	0	46	249
2018	Total	903	1849	3175	1148	438	195	59	20	10	8	7	8	0	10	7830
2019	1	7	9	10	1	2	0	0	0	0	0	0	0	1	0	30	201
2019	2	8	14	15	3	3	0	0	0	0	0	0	0	0	0	43	260
2019	3	5	12	15	7	3	0	2	0	0	0	0	0	0	0	44	262
2019	4	6	6	20	9	4	3	1	0	1	0	0	0	0	0	50	262
2019	5	7	6	24	7	1	2	1	0	0	0	0	0	0	0	48	261
2019	6	5	9	19	8	0	0	0	0	0	0	0	0	0	0	41	261
2019	7	12	13	16	10	6	2	2	1	1	0	0	0	0	0	63	262
2019	8	4	11	24	14	4	0	0	0	0	0	0	0	0	0	57	262
2019	9	6	13	28	10	7	7	0	2	0	0	0	0	0	0	73	259
2019	10	12	8	15	10	2	5	1	0	1	0	0	0	0	0	54	261
2019	11	13	18	29	11	4	3	0	2	0	1	0	0	0	0	81	259
2019	12	19	20	39	10	9	0	1	2	0	0	0	1	0	0	101	259
2019	13	13	8	25	5	4	1	0	1	0	0	0	0	0	0	57	260
2019	14	12	22	20	7	7	0	0	1	0	0	0	0	0	0	69	255
2019	15	13	33	40	20	6	0	2	0	0	0	0	0	0	2	116	258
2019	16	18	41	45	23	6	3	0	0	0	0	0	0	0	0	136	257
2019	17	10	34	39	6	4	4	1	0	1	0	0	0	0	0	99	257
2019	18	4	10	10	3	2	0	1	0	0	0	0	0	0	0	30	205
2019	19	5	11	13	1	1	1	0	0	0	0	0	0	0	0	32	260
2019	20	8	16	19	10	1	1	0	0	0	0	0	0	0	0	55	259
2019	21	2	20	33	11	4	0	1	1	0	0	1	0	0	0	73	260
2019	22	9	24	22	5	5	1	1	0	0	0	0	0	0	0	67	261
2019	23	6	21	19	5	10	3	0	0	0	0	0	0	0	0	64	261
2019	24	8	16	36	9	6	7	2	0	0	0	0	0	0	0	84	259
2019	25	5	19	27	18	7	1	0	0	0	0	0	0	0	0	77	259
2019	26	9	23	39	11	11	3	0	1	0	0	0	0	0	0	97	260
2019	27	6	29	48	27	9	3	0	0	0	0	0	0	0	0	122	260
2019	28	24	39	79	38	20	5	2	1	0	0	0	0	0	1	209	260
2019	29	20	49	86	31	14	3	6	0	0	0	0	0	0	0	209	262
2019	30	38	93	120	71	28	8	6	1	0	0	0	0	0	0	365	259
2019	31	52	123	218	109	35	15	6	1	1	0	0	0	0	0	560	259
2019	32	51	99	249	101	34	14	2	0	0	0	0	0	0	0	550	242
2019	33	37	80	153	61	13	12	4	2	1	1	0	0	0	0	364	221
2019	34	61	107	164	69	20	11	3	0	0	0	1	3	0	1	440	249
2019	35	31	120	292	115	34	16	3	2	0	0	0	0	0	3	616	255
2019	36	77	124	271	136	51	14	7	1	2	0	1	0	0	0	684	260
2019	37	65	121	270	114	58	21	3	1	3	1	0	1	0	3	661	260
2019	38	55	97	182	78	34	9	5	1	1	0	1	0	0	2	465	260
2019	39	57	76	148	59	23	16	4	0	2	1	0	0	0	4	390	260
2019	40	28	65	100	49	28	15	4	0	0	0	0	1	0	1	291	261
2019	41	28	40	94	28	16	3	5	0	0	0	0	1	0	0	215	259
2019	42	27	27	52	26	8	9	4	1	0	0	0	0	0	1	155	260
2019	43	12	18	30	13	6	5	3	0	0	0	0	0	0	0	87	261
2019	44	11	16	26	7	3	5	1	1	1	1	0	0	0	0	72	261
2019	45	9	13	27	9	5	3	0	0	1	1	2	0	0	0	70	260
2019	46	14	11	20	9	4	3	0	1	0	0	0	0	0	0	62	260
2019	47	8	12	19	5	7	5	4	0	0	0	0	0	0	0	60	257
2019	48	8	10	19	13	3	3	1	0	0	0	1	1	0	0	59	260
2019	49	6	20	18	7	5	1	1	0	0	0	0	0	0	0	58	261
2019	50	5	9	13	7	4	4	0	2	0	0	0	0	0	0	44	261
2019	51	6	12	22	14	3	0	4	3	1	0	0	0	0	0	65	261
2019	52	8	19	24	9	4	2	0	0	0	0	0	1	0	1	68	261
2019	Total	962	1847	3361	1430	584	250	94	29	17	6	7	8	1	18	8614
2020	1	2	3	6	1	1	0	0	0	0	0	0	0	0	0	13	190
2020	2	9	14	9	4	0	1	0	1	1	0	0	0	0	3	42	261
2020	3	3	13	6	5	2	2	0	0	0	0	0	0	0	0	31	262
2020	4	10	6	15	5	3	3	0	0	0	0	0	0	0	2	44	262
2020	5	6	10	20	13	6	4	2	0	0	0	0	0	0	0	61	262
2020	6	5	10	16	8	4	3	0	0	1	0	0	0	0	2	49	260
2020	7	4	7	23	11	5	2	2	0	0	0	0	0	0	0	54	261
2020	8	3	10	14	10	5	3	1	0	0	0	0	0	0	0	46	262
2020	9	3	10	20	9	5	7	0	1	0	0	0	1	0	0	56	262
2020	10	5	7	14	11	8	0	1	1	0	0	0	0	0	0	47	261
2020	11	4	4	20	9	2	1	1	1	0	0	0	0	0	0	42	261
2020	12	1	1	6	4	1	1	1	0	0	0	0	0	0	0	15	260
2020	13	0	1	2	3	0	0	0	0	0	0	0	0	0	2	8	260
2020	14	0	2	3	0	1	0	0	0	0	0	0	0	0	0	6	259
2020	15	0	2	4	0	2	1	0	0	0	0	0	0	0	0	9	259
2020	16	1	0	1	0	0	0	0	0	0	0	0	0	0	0	2	257
2020	17	0	0	1	0	0	0	0	0	0	0	0	0	0	0	1	260
2020	18	0	1	0	0	0	0	0	0	0	0	0	0	0	0	1	254
2020	19	0	0	0	0	0	0	1	0	0	0	0	0	0	0	1	257
2020	20	0	0	0	0	0	0	0	0	0	0	0	0	0	0	0	258
2020	21	0	0	0	0	0	0	1	0	0	0	0	0	0	0	1	260
2020	22	0	0	0	0	0	0	0	0	0	0	0	0	0	0	0	259
2020	23	0	0	0	0	0	0	0	0	0	0	0	0	0	0	0	260
2020	24	0	0	0	0	0	0	0	0	0	0	0	0	0	0	0	258
2020	25	0	0	0	0	0	0	0	0	0	0	0	0	0	0	0	259
2020	26	0	0	0	0	0	0	0	0	0	0	0	0	0	0	0	261
2020	27	0	2	0	0	0	1	0	0	0	0	0	0	0	0	3	259
2020	28	0	0	1	1	0	0	0	0	0	0	0	0	0	0	2	259
2020	29	0	0	0	0	1	0	0	0	0	0	0	0	0	0	1	260
2020	30	0	0	0	0	0	0	0	0	0	0	0	0	0	0	0	260
2020	31	0	1	0	0	0	0	0	0	0	0	0	0	0	0	1	258
2020	32	0	0	1	0	0	0	0	0	0	0	0	0	0	0	1	248
2020	33	0	0	0	0	0	0	0	0	0	0	0	0	0	0	0	240
2020	34	0	0	0	0	0	0	0	0	0	0	0	0	0	0	0	255
2020	35	0	0	0	0	0	0	0	0	0	0	0	0	0	0	0	259
2020	36	0	0	0	0	0	0	0	0	0	0	0	0	0	0	0	259
2020	37	0	0	0	1	1	1	0	0	0	0	0	0	0	0	3	259
2020	38	0	0	0	0	0	0	0	0	0	0	0	0	0	0	0	253
2020	39	0	0	0	0	0	0	0	0	0	0	0	0	0	0	0	258
2020	40	0	0	0	0	0	0	0	0	0	0	0	0	0	0	0	258
2020	41	0	0	1	0	0	0	0	0	0	1	0	0	0	0	2	258
2020	42	0	1	0	1	0	0	0	0	0	0	0	0	0	0	2	260
2020	43	0	0	1	0	0	0	0	0	0	0	0	1	0	0	2	256
2020	44	0	0	0	0	0	0	0	0	0	0	0	0	0	0	0	256
2020	45	0	0	0	0	0	0	0	0	0	0	0	0	0	0	0	258
2020	46	0	1	1	0	0	0	0	0	0	0	0	0	0	0	2	259
2020	47	0	0	0	1	0	0	0	0	0	0	0	0	0	0	1	258
2020	48	0	1	5	0	0	0	0	0	0	0	0	0	0	0	6	258
2020	49	0	0	0	0	0	0	0	0	0	0	0	0	0	0	0	257
2020	50	0	0	0	1	0	0	0	0	0	0	0	0	1	0	2	257
2020	51	0	0	0	3	1	0	0	0	0	0	0	0	0	0	4	259
2020	52	0	1	0	3	1	0	0	0	0	0	0	0	0	0	5	256
2020	53	0	1	1	2	0	0	0	0	0	0	0	0	0	0	4	241
2020	Total	56	109	191	106	49	30	10	4	2	1	0	2	1	9	570
2021	1	0	0	0	0	0	0	0	0	0	0	0	0	0	1	1	256
2021	2	0	2	3	3	1	0	0	0	0	0	0	0	0	0	9	259
2021	3	0	0	4	7	1	0	0	0	0	0	0	0	0	1	13	256
2021	4	1	0	2	4	4	1	0	0	0	0	0	0	0	0	12	257
2021	5	1	0	7	1	0	0	2	0	0	0	0	0	0	0	11	255
2021	6	0	0	1	3	0	0	0	0	0	0	0	0	0	0	4	257
2021	7	0	0	5	4	3	2	2	0	0	0	0	0	0	0	16	254
2021	8	0	6	16	10	0	1	0	0	0	0	0	0	0	0	33	258
2021	9	1	1	7	6	2	0	0	0	0	0	0	0	0	0	17	256
2021	10	1	1	7	9	6	0	0	1	0	0	0	0	0	0	25	260
2021	11	0	3	4	15	5	2	0	0	0	0	1	0	0	0	30	257
2021	12	0	2	5	7	0	0	0	1	0	0	0	0	0	0	15	257
2021	13	3	1	6	13	0	2	0	0	0	0	0	0	0	0	25	259
2021	14	4	2	11	16	3	0	0	0	0	0	1	0	0	0	37	259
2021	15	5	13	21	27	4	2	2	0	0	0	0	1	0	1	76	260
2021	16	2	10	21	20	6	1	2	0	0	0	0	0	0	0	62	257
2021	17	2	10	31	22	10	3	3	0	0	0	0	0	0	0	81	257
2021	18	0	8	28	16	4	2	0	0	0	0	0	0	0	0	58	258
2021	19	4	5	48	28	5	3	2	0	0	0	0	0	0	0	95	257
2021	20	6	23	72	72	32	7	6	0	0	0	0	0	0	1	219	259
2021	21	12	40	114	105	54	29	11	3	0	0	0	0	0	0	368	258
2021	22	15	42	149	142	84	25	15	0	0	0	0	0	0	0	472	257
2021	23	19	59	202	183	113	52	21	6	0	0	0	0	0	0	655	258
2021	24	28	90	263	223	138	66	28	7	3	1	0	0	0	3	850	259
2021	25	41	116	375	336	194	119	41	11	0	3	0	1	0	1	1238	259
2021	26	74	173	510	423	247	93	45	8	1	3	0	0	0	4	1581	259
2021	27	88	201	614	534	337	154	56	20	3	4	1	3	0	7	2022	258
2021	28	118	211	728	579	374	189	75	17	4	0	0	2	0	5	2302	258
2021	Total	425	1019	3254	2808	1627	753	311	74	11	11	3	7	0	24	10327	257.643
